# Supplementary material for: Fine-mapping within eQTL credible intervals by expression CROP-seq
Source: Biol Methods Protoc. 2020 Mar 28;5(1):bpaa008. doi: 10.1093/biomethods/bpaa008 (PMC7334875; doi:10.1093/biomethods/bpaa008)
Supplement: bpaa008_Supplementary_Data [file bpaa008_supplementary_data.zip]

Archive with 1 entries (1 files):
- bpaa008_Supplementary_Data.rar
